# Supplementary material for: Unilateral Ureteral Obstruction for 28 Days in Rats Is Not Associated with Changes in Cardiac Function or Alterations in Mitochondrial Function
Source: Biology (Basel). 2021 Jul 16;10(7):671. doi: 10.3390/biology10070671 (PMC8301354; doi:10.3390/biology10070671)
Supplement: Supplementary file 1 [file biology-10-00671-s001.zip]

Archive with 1 entries (1 files):
- biology-1274940-supplementary.pdf
